# Supplementary material for: An Alternative Pathway for Formononetin Biosynthesis in Pueraria lobata
Source: Front Plant Sci. 2016 Jun 14;7:861. doi: 10.3389/fpls.2016.00861 (PMC4905983; doi:10.3389/fpls.2016.00861)
Supplement: Supplementary file 1 [file Data_Sheet_1.ZIP]

Archive with 3 entries (2 files):
- Supplementary Material/
- Supplementary Material/Supplementary Material.doc
- Supplementary Material/Supplementary Table 3. Summary of the putative O-methyltransferase genes.xlsx
