# Supplementary material for: An Alternative Pathway for Formononetin Biosynthesis in Pueraria lobata
Source: Front Plant Sci. 2016 Jun 14;7:861. doi: 10.3389/fpls.2016.00861 (PMC4905983; doi:10.3389/fpls.2016.00861)
Supplement: Supplementary file 1 [file Data_Sheet_1.ZIP › Supplementary Material/Supplementary Table 3. Summary of the putative O-methyltransferase genes.xlsx]

## Sheet: Sheet1
Unigene	Expression level in root	Expression level in leaf	Length (bp)	Annotation
comp89584_c0_seq2	0.93	1.68	4810	Caffeic acid 3-O-methyltransferase
comp90601_c0_seq2	41.78	17.31	3347	Caffeic acid 3-O-methyltransferase
comp84466_c0_seq1	1.26	1.1	3222	Small RNA 2'-O-methyltransferase
comp78901_c0_seq1	1.21	1.01	3181	Small RNA 2'-O-methyltransferase
comp82985_c0_seq3	1.09	0.81	2364	Protein-S-isoprenylcysteine O-methyltransferase A
comp83327_c0_seq1	1.14	0.83	2272	Protein-S-isoprenylcysteine O-methyltransferase A
comp68689_c0_seq1	13.46	37.96	2072	Tocopherol O-methyltransferase. Chloroplastic
comp79697_c0_seq3	14.15	39.4	1967	Tocopherol O-methyltransferase. chloroplastic
comp79697_c0_seq4	14.17	39.63	1932	Tocopherol O-methyltransferase. chloroplastic
comp74737_c0_seq4	1.02	1.28	1888	tRNA guanosine-2'-O-methyltransferase TRM13 homolog
comp90480_c1_seq4	20.81	0.25	1803	Caffeoyl-CoA O-methyltransferase
comp88981_c0_seq3	26.43	0.35	1669	Caffeoyl-CoA O-methyltransferase
comp50521_c0_seq3	4.45	18.69	1603	caffeoyl-CoA O-methyltransferase At4g26220
comp50758_c0_seq2	4.47	18.77	1596	caffeoyl-CoA O-methyltransferase At4g26220
comp89421_c0_seq1（PlOMT9)	23.83	2.87	1562	Isoflavone 7-O-methyltransferase
comp87015_c1_seq1	1.58	3.62	1550	Caffeic acid 3-O-methyltransferase
comp87048_c0_seq2 (PlOMT6)	9.73	0.01	1545	8-hydroxyquercetin 8-O-methyltransferase
comp7007_c0_seq1 (PlOMT1)	7.95	3.95	1534	Isoflavone 4'-O-methyltransferase
comp81175_c0_seq1 (PlOMT4)	21.96	5.56	1499	Flavonol 3-O-methyltransferase
comp63357_c0_seq1	40.69	0.61	1455	Isoliquiritigenin 2'-O-methyltransferase
comp89667_c0_seq6	0.6	0.2	1453	Salicylate O-methyltransferase
comp87166_c0_seq4 (PlOMT7)	4.79	0.61	1447	Isoflavone 7-O-methyltransferase
comp89219_c1_seq2	3.97	0	1436	(RS)-norcoclaurine 6-O-methyltransferase
comp77444_c0_seq3	1.05	1.8	1401	Magnesium-protoporphyrin O-methyltransferase
comp77192_c0_seq1	26.3	0.27	1399	Isoliquiritigenin 2'-O-methyltransferase
comp64593_c1_seq1	2.12	2.88	1390	Jasmonate O-methyltransferase
comp87705_c0_seq1	96.07	17.23	1381	Caffeic acid 3-O-methyltransferase
comp63086_c0_seq1 (PlOMT3)	114.94	0.07	1357	Quercetin 3-O-methyltransferase
comp86405_c0_seq1 (PlOMT5)	8.79	0.04	1353	Isoflavone 7-O-methyltransferase
comp25632_c0_seq1	0.54	1.31	1350	Isoliquiritigenin 2'-O-methyltransferase
comp44722_c0_seq1	0.55	1.29	1344	Isoliquiritigenin 2'-O-methyltransferase
comp55086_c0_seq1	13.61	0.14	1321	Isoliquiritigenin 2'-O-methyltransferase
comp50035_c0_seq2	5.16	3.68	1320	Protein-L-isoaspartate O-methyltransferase
comp88481_c0_seq3 (PlOMT8)	9.35	0.18	1300	8-hydroxyquercetin 8-O-methyltransferase
comp65576_c0_seq1	13.8	0.15	1298	Isoliquiritigenin 2'-O-methyltransferase
comp82156_c0_seq2	8.7	0.04	1283	Caffeoyl-CoA O-methyltransferase
comp88158_c0_seq6	0.82	0.04	1269	Salicylate O-methyltransferase
comp79774_c0_seq1 (PlOMT2)	5.3	0.03	1269	Isoflavone 4'-O-methyltransferase
comp66821_c0_seq1	72.13	13.38	1245	Caffeoyl-CoA O-methyltransferase
comp51002_c0_seq2	5.5	3.92	1232	Protein-L-isoaspartate O-methyltransferase
comp81024_c0_seq4	1.22	2.07	1178	Magnesium-protoporphyrin O-methyltransferase
comp76740_c0_seq1	9.47	0.04	1176	Caffeoyl-CoA O-methyltransferase
comp70369_c0_seq2	0.37	4.91	885	Putative caffeoyl-CoA O-methyltransferase At1g67980
comp65765_c0_seq3	0.36	4.94	873	Putative caffeoyl-CoA O-methyltransferase At1g67980
comp30269_c0_seq1	14.07	0.77	794	Caffeic acid 3-O-methyltransferase 1
comp144048_c0_seq1	1.04	1.05	731	Caffeic acid 3-O-methyltransferase
comp70836_c0_seq3	7.36	0.73	638	Isoliquiritigenin 2'-O-methyltransferase
comp732055_c0_seq1	0.6	0	628	O-demethylpuromycin-O-methyltransferase
comp77617_c0_seq1	2.12	0.12	625	Isoflavone 7-O-methyltransferase
comp84402_c0_seq2	1.68	0.5	614	Isoflavone 7-O-methyltransferase
comp77929_c0_seq2	3.49	0	608	Caffeic acid 3-O-methyltransferase
comp512486_c0_seq1	0.63	0	603	Indole-3-acetate O-methyltransferase 1
comp39855_c0_seq1	6.13	2.71	600	Protein-L-isoaspartate O-methyltransferase
comp97131_c0_seq1	25.51	0.85	600	Caffeic acid 3-O-methyltransferase 1
comp71284_c0_seq1	3.57	0	588	Caffeic acid 3-O-methyltransferase
comp37848_c0_seq1	5.31	0	569	Caffeic acid 3-O-methyltransferase 1
comp57018_c0_seq2	5.31	0	569	Caffeic acid 3-O-methyltransferase 1
comp39213_c0_seq1	6.47	2.81	568	Protein-L-isoaspartate O-methyltransferase
comp41638_c0_seq1	1.67	0	538	8-hydroxyquercetin 8-O-methyltransferase
comp77821_c0_seq1	14.49	0.02	515	Isoliquiritigenin 2'-O-methyltransferase
comp62449_c0_seq1	2.83	0.03	513	Isoliquiritigenin 2'-O-methyltransferase
comp43510_c0_seq1	2.84	0.03	506	Isoliquiritigenin 2'-O-methyltransferase
comp152475_c0_seq1	1.14	1.21	496	Caffeic acid 3-O-methyltransferase
comp274422_c0_seq1	0.85	0	483	Indole-3-acetate O-methyltransferase 1
comp648934_c0_seq1	0.56	0.01	475	Probable caffeoyl-CoA O-methyltransferase At4g26220
comp179043_c0_seq1	1.31	0	449	Isoliquiritigenin 2'-O-methyltransferase
comp594217_c0_seq1	0.71	0	445	8-hydroxyquercetin 8-O-methyltransferase
comp303379_c0_seq1	0.81	0	398	Probable caffeoyl-CoA O-methyltransferase
comp595504_c0_seq1	0	0.44	391	rRNA 2'-O-methyltransferase fibrillarin
comp346197_c0_seq1	0.8	0	382	Probable caffeoyl-CoA O-methyltransferase At4g26220
comp59033_c0_seq1	1.83	0	381	8-hydroxyquercetin 8-O-methyltransferase
comp33071_c0_seq1	5.23	0.59	368	Isoliquiritigenin 2'-O-methyltransferase
comp34664_c0_seq1	0.33	0.29	361	Caffeic acid 3-O-methyltransferase
comp315043_c0_seq1	1.29	0	317	Isoflavone 4'-O-methyltransferase
comp1217893_c0_seq1	0.5	0	313	Probable caffeoyl-CoA O-methyltransferase 2
comp1201305_c0_seq1	0.3	0	312	rRNA 2'-O-methyltransferase fibrillarin
comp104779_c0_seq1	7.91	1.52	310	Protein-L-isoaspartate O-methyltransferase
comp110037_c0_seq1	6.27	1.52	303	Isoflavone-7-O-methyltransferase 9
comp67917_c0_seq1	4.77	0.25	301	Tocopherol O-methyltransferase. chloroplastic
comp43972_c0_seq1	4.77	0.25	298	Tocopherol O-methyltransferase. chloroplastic
comp783861_c0_seq1	0	0.51	291	rRNA 2'-O-methyltransferase fibrillarin
comp709644_c0_seq1	0.45	0	282	Indole-3-acetate O-methyltransferase 1
comp112154_c0_seq1	4.58	1.36	279	Isoflavone-7-O-methyltransferase 9
comp243671_c0_seq1	1.86	0	276	Tabersonine 16-O-methyltransferase
comp1079003_c0_seq1	0	0.48	274	Tocopherol O-methyltransferase. chloroplastic
comp8037_c0_seq1	0.79	0	274	Isoflavone 7-O-methyltransferase
comp1021977_c0_seq1	0	0.53	263	rRNA 2'-O-methyltransferase fibrillarin
comp654929_c0_seq1	0.55	0	259	Indole-3-acetate O-methyltransferase 1
comp44314_c0_seq1	5.87	0.06	255	Isoflavone 7-O-methyltransferase
comp44840_c0_seq1	5.87	0.06	255	Isoflavone 7-O-methyltransferase
comp726157_c0_seq1	0.83	0	247	Indole-3-acetate O-methyltransferase 1
comp305056_c0_seq1	0.56	0.34	240	Caffeic acid 3-O-methyltransferase 1
comp103506_c0_seq1	6.22	1.38	235	Isoflavone-7-O-methyltransferase 9
comp825751_c0_seq1	0	0.28	235	rRNA 2'-O-methyltransferase fibrillarin
comp75520_c0_seq1	5.53	0.26	233	Isoflavone 7-O-methyltransferase
comp467280_c0_seq1	0.93	0	226	Isoflavone 7-O-methyltransferase
comp1053657_c0_seq1	0.52	0	222	Isoflavone 4'-O-methyltransferase
comp55436_c0_seq1	7.8	1.08	222	Isoliquiritigenin 2'-O-methyltransferase
comp55507_c0_seq1	7.7	1	222	Isoliquiritigenin 2'-O-methyltransferase
comp1176670_c0_seq1	0	0.31	211	8-hydroxyquercetin 8-O-methyltransferase
comp820568_c0_seq1	0.3	0	211	rRNA 2'-O-methyltransferase fibrillarin
comp1056710_c0_seq1	0.37	0	210	Isoliquiritigenin 2'-O-methyltransferase
comp843273_c0_seq1	0.39	0	209	Tabersonine 16-O-methyltransferase
comp122810_c0_seq1	3.81	0	208	Isoflavone 7-O-methyltransferase
comp124315_c0_seq1	3.81	0	208	Isoflavone 7-O-methyltransferase
comp460938_c0_seq1	0.53	0	206	Isoflavone 4'-O-methyltransferase
comp494925_c0_seq1	0	0.96	206	rRNA 2'-O-methyltransferase fibrillarin
comp834640_c0_seq1	0.39	0	202	Indole-3-acetate O-methyltransferase 1
Note: unigenes marked by yellow were chosen in this study.
The expression levels of unigenes were calculated using the RPKM (reads per kb per million reads) method to compare the differences
of gene expression between P. lobata root and leaf.
